# Supplementary material for: Ultrasonication-Assisted Green Synthesis and Physicochemical and Cytotoxic Activity Characterization of Protein-Based Nanoparticles from Moringa oleifera Seeds
Source: Nanomaterials (Basel). 2024 Jul 26;14(15):1254. doi: 10.3390/nano14151254 (PMC11313732; doi:10.3390/nano14151254)
Supplement: Supplementary file 1 [file nanomaterials-14-01254-s001.zip]

Archive with 1 entries (1 files):
- nanomaterials-3055390-supplementary.pdf
